# Supplementary material for: RNA sequencing data describing transcriptional changes in aorta of ApoE-/- mice after alpha 7 nicotinic acetylcholine receptor (α7nAChR) stimulation
Source: Data Brief. 2020 Mar 12;30:105415. doi: 10.1016/j.dib.2020.105415 (PMC7115097; doi:10.1016/j.dib.2020.105415)
Supplement: Supplementary file 1 [file mmc1.xml]

<?xml version="1.0" encoding="utf-8" standalone="no"?>
<data>
  <datasets>
    <author>maria.e.johansson@neuro.gu.se</author>
    <type>1</type>
    <dataset>
      <name>RNA sequencing data describing transcriptional changes in aorta of ApoE-/- mice after alpha 7 nicotinic acetylcholine receptor (?7nAChR) stimulation.</name>
      <caption />
      <description>To investigate the effects of alpha 7 nicotinic acetylcholine receptor (?7nAChR) stimulation on atherosclerosis in apolipoprotein e deficient (ApoE-/-) mice, mice were treated with ?7nAChR agonist AZ6983 for 8 weeks. Thoracic aortas were used for RNA sequencing analysis. </description>
      <filetype>
        <name />
      </filetype>
      <filesize />
      <source>0</source>
      <sourcename>Original Data</sourcename>
      <access>
        <type>1</type>
        <name>Data available in data repository</name>
        <reponame>GEO</reponame>
        <PersistentId />
        <deeplinkurl>https://www.ncbi.nlm.nih.gov/geo/query/acc.cgi?acc=GSE131162 </deeplinkurl>
      </access>
    </dataset>
  </datasets>
</data>
